# Supplementary material for: Effects of Chemogenetic Inhibition of D1 or D2 Receptor-Containing Neurons of the Substantia Nigra and Striatum in Mice With Tourette Syndrome
Source: Front Mol Neurosci. 2021 Dec 9;14:779436. doi: 10.3389/fnmol.2021.779436 (PMC8696039; doi:10.3389/fnmol.2021.779436)
Supplement: Supplementary file 2 [file Table_1.xlsx]

## Sheet: Sheet1
Figure 2A									Figure 2B
Groups	WT+m	Veh+m	TS+m	Veh+Gq	TS+Gq	Veh+Gi	TS+Gi		Groups	WT+m	Veh+m	TS+m	Veh+Gq	TS+Gq	Veh+Gi	TS+Gi
	1	1.31	3.7	1.22	3.11	0.32	3.6			1.32	1.23	4	0.4	3.21	1.6	3.21
	0.5	1.4	3.94	0.5	3.23	0.11	3.22			0.7	0.84	3.9	1.22	3.92	0.33	3.21
	0.45	1.2	4	0.9	2.53	0.54	3.12			0.32	0.3	3.11	0.44	3.2	0.42	2.01
	1.3	0.32	3.8	1.42	3.99	1	4			0.74	0.31	3.5	0.6	3.21	0.7	2.34
	0.3	0.42	3.23	0.5	3.53	1.38	3.94			0.8	0.8	3.18	0.4	3.99	1.34	2.2
	0.33	0.12	3.95	0.94	3.85	1.85	3.72			1.42	0.56	3.94	0.82	3.74	1.53	2.56
Figure 2C									Figure 2D
Groups	WT+m	Veh+m	TS+m	Veh+Gq	TS+Gq	Veh+Gi	TS+Gi		Groups	WT+m	Veh+m	TS+m	Veh+Gq	TS+Gq	Veh+Gi	TS+Gi
	1.2	0.42	3.23	1.31	3.31	1.43	3.91			0.81	0.32	4	1.24	3.18	1.33	3.2
	0.3	0.81	3.04	0.94	3.45	1.23	4			1.25	1.42	3.21	2.54	3.92	0.48	2.42
	2.12	0.43	3.94	0.32	3.25	0.45	3.61			0.42	0.63	3.53	1.35	3.77	2.11	2.11
	0.45	1.42	3.81	0.57	3.96	0.63	3.78			0.56	0.54	3.64	1.65	3.68	0.39	1.98
	1.32	0.93	3.54	1.21	3.55	0.99	3.19			0.81	1.31	3.82	2.24	3.71	0.74	2.32
	0.47	1.21	3.72	1.42	3.82	1.56	3.99			2.02	0.42	3.11	2.43	3.92	1.55	2.41
Figure 3A									Figure 3B
Groups	WT+m	Veh+m	TS+m	Veh+Gq	TS+Gq	Veh+Gi	TS+Gi		Groups	WT+m	Veh+m	TS+m	Veh+Gq	TS+Gq	Veh+Gi	TS+Gi
	0.7	1.2	3.81	1.23	3.62	1.31	3.89			0.6	1.21	4	1.9	3.51	0.91	3.05
	1.3	1.75	3.84	0.72	3.38	0.33	3.52			0.9	0.82	3.81	0.21	3.62	1.36	3.1
	0.71	0.9	3.71	0.96	3.52	0.81	3.33			1.1	0.5	3.61	0.55	3.81	1.52	2.52
	1.31	1.1	4	1.52	4	1.04	3.66			1	1.2	3.76	1.51	3.99	1.57	3.15
	1.93	0.23	3.57	1.21	4	1.55	4			0.5	0.3	3.23	1.11	3.92	1.73	2.31
	0.21	0.11	3.99	0.92	3.72	1.02	4			0.22	1.2	3.88	0.54	3.03	1.92	3.01
Figure 3C									Figure 3D
Groups	WT+m	Veh+m	TS+m	Veh+Gq	TS+Gq	Veh+Gi	TS+Gi		Groups	WT+m	Veh+m	TS+m	Veh+Gq	TS+Gq	Veh+Gi	TS+Gi
	0.31	1.22	3.93	1.84	3.82	1.02	3.82			0.21	1.03	3.82	0.32	3.88	0.43	3.02
	0.42	0.64	3.62	1.02	3.2	0.22	3.72			0.5	1.11	3.97	0.94	3.51	1.92	2.65
	0.91	0.21	3.72	0.62	3.72	0.54	3.22			0.43	0.54	3.52	0.77	3.43	1.21	2.58
	0.73	0.93	3.79	0.32	3.44	1.02	3.98			1.02	0.31	3.17	0.45	3.82	0.45	2.29
	1.52	0.33	3.72	1.22	3.82	1.22	3.67			0.46	1.02	3.98	0.93	3.97	1.02	2.21
	0.34	0.11	3.99	0.44	3.02	0.65	3.88			1.21	1.67	3.72	0.64	3.21	1.14	3.11
Figure 4B									Figure 4C
Groups	WT+m	Veh+m	TS+m	Veh+Gq	TS+Gq	Veh+Gi	TS+Gi		Groups	WT+m	Veh+m	TS+m	Veh+Gq	TS+Gq	Veh+Gi	TS+Gi
	30987	35002.2	49262.6	27703.8	41717.9	35174.3	59153.4			39871	26473	47630.7	22429.7	53691.2	35591.5	22608.9
	31789	38901.5	56682.5	31162.1	49842.3	29151.8	56191.8			30190	22255.7	46223.5	23271.9	43074.2	38182.5	38008.8
	31900	40178.7	51749.9	38142.3	45042	30917.3	46675.5			33271	36403.7	52540.9	44793.8	49057.6	32422.2	25466.7
	31678	26536.7	49074.5	43041.2	43358.2	43696.2	43274.2			31388	21541.4	56801.4	45769.3	44727.2	30497.5	27870.8
	31789	39122.7	52019	38791.7	51491.5	33081.7	47020.4			38728	35776.2	42902	22327.6	45507.7	30544.4	31862.8
	37899	31010	42900	21310.4	52764	30392	45343.8			31828	31092	48902	27432	57576.2	5097.34	38679.5
Figure 4D									Figure 4E
Groups	WT+m	Veh+m	TS+m	Veh+Gq	TS+Gq	Veh+Gi	TS+Gi		Groups	WT+m	Veh+m	TS+m	Veh+Gq	TS+Gq	Veh+Gi	TS+Gi
	115.5	171.5	37.5	127	118.25	178	40.5			178.5	100.75	81.75	137.75	48.25	122	157.5
	159.25	151.5	58	179.75	79.5	160.25	23.5			108.25	96.5	55.25	112	23	134	110.25
	141	190.5	98.5	178.5	60	159	43.5			94	125.5	35.5	111.5	59.75	138.5	119.25
	114	151.75	72	161.25	49.5	83	87			145	167.25	34.5	114.75	67.5	154.75	136.75
	164	95	45	83.5	68.5	144.75	59.75			121	98	52.25	94.251	46	111.5	141.75
	123	92	67	149.25	65	109.25	51.5			189	92	62	141.25	40	127.75	166
Figure 5B									Figure 5C
Groups	WT+m	Veh+m	TS+m	Veh+Gq	TS+Gq	Veh+Gi	TS+Gi		Groups	WT+m	Veh+m	TS+m	Veh+Gq	TS+Gq	Veh+Gi	TS+Gi
	22501.6	24674.6	44364.4	38133.7	41268.7	32285.4	54706.6			17442.9	29886.8	56703.7	45935.9	48790.8	9408.17	20156.2
	24854.9	28207.9	63397	32836.6	55596.9	21554.8	68282.8			19142.8	8663.24	42543.4	45360.5	42069.1	28566	20450.2
	22572	28416	51245	21399.6	51627.1	23732.1	43685.6			28084.5	14596.4	42834.4	47456	45539.2	40574.7	19945
	16082.5	28084	59082.5	23245.4	47147.1	22289.5	51675.1			33995.7	21706.6	49176.8	53455	43282.8	25149.6	44844.7
	27170.4	23056.1	40792.4	28295	43126.5	25647.1	48110.8			31428.3	32948.7	36294.8	45579.4	49275	25535	41208.7
	29995.9	24693.5	43451.9	25007.9	48557.1	39058.3	52422.3			23297.8	34948.8	55265.4	40950.3	57119.4	21605.6	28474.6
Figure 5D									Figure 5E
Groups	WT+m	Veh+m	TS+m	Veh+Gq	TS+Gq	Veh+Gi	TS+Gi		Groups	WT+m	Veh+m	TS+m	Veh+Gq	TS+Gq	Veh+Gi	TS+Gi
	115.5	158.25	51.5	90.25	43.78	118.5	22.5			178.5	115	94.75	90	78.89	114.75	95
	159.25	127.75	23	137.25	70.5	61.5	72			108.25	123	45.75	61.5	44	136.75	115.5
	103	99	30.75	125.75	48	155.25	75.68			97	105.25	27.5	50	65.25	63.25	139.12
	106	146.75	48.75	156.5	39.75	155.5	38			132	106	34.5	46	36.25	118	89
	111	134.75	76.75	194.75	48.75	124.25	69.75			122	115.25	58.25	60.75	20.75	180.25	153.25
	115	147.25	103.25	132.25	83	67.75	65.5			102	181	21.5	127	84.75	86.75	100.5
Figure 6B									Figure 6C
Groups	WT+m	Veh+m	TS+m	Veh+Gq	TS+Gq	Veh+Gi	TS+Gi		Groups	WT+m	Veh+m	TS+m	Veh+Gq	TS+Gq	Veh+Gi	TS+Gi
	27678	46057.2	48620.6	35121.8	52077.6	39192	58566.9			33613.4	37641.5	44991.1	35795	43972.2	22804	12166.6
	38922.5	37952.9	32742.8	32570	40860.9	34771.7	54747.6			37198.2	39140.5	48541.7	38128.2	50727	38201.1	12606.3
	33335.9	24640	42615.6	37460.4	45602.7	29565.7	42223.6			33452.6	36521.5	55557.1	35929.3	46223.1	38296.6	7705.49
	42404.3	49734.2	64696.6	32207.9	48771.6	30273.1	59165.4			28107.1	33412.3	46898.6	23738.3	42634.5	21484.9	13927.2
	41311	45654.2	55067.9	29668.1	51538.3	34195	42126.9			31411	25035.6	51344.3	22278.7	48786.4	39033.5	7070.95
	31120	33866.3	45252	30808.6	52958.3	29807	54773.7			35561	34031.1	45867	37394.3	45494.6	22046.4	15991.2
Figure 6D									Figure 6E
Groups	WT+m	Veh+m	TS+m	Veh+Gq	TS+Gq	Veh+Gi	TS+Gi		Groups	WT+m	Veh+m	TS+m	Veh+Gq	TS+Gq	Veh+Gi	TS+Gi
	167.75	137	69.25	138.5	84.25	103.75	63			128.75	140.5	50.25	95	50	140.25	128.5
	151	95.75	68.25	119	43	127.5	57.25			54.25	114.25	43	113	49.75	136.5	117
	74.5	71.25	52.75	148.25	49	143.5	30.25			165.25	147	49.75	115	44.5	121.75	152.38
	138.75	116.75	47.75	125.25	54.5	160.75	51.22			98	123.25	24.5	136.5	58	103.75	122.25
	124	134.5	65.25	148.5	41.5	153	56.49			112	125.75	58.5	99.5	44.25	121.5	88
	111	119.25	43	118.5	52.25	97	42			121	112	47	113.25	68.75	121	113
Figure 7B									Figure 7C
Groups	WT+m	Veh+m	TS+m	Veh+Gq	TS+Gq	Veh+Gi	TS+Gi		Groups	WT+m	Veh+m	TS+m	Veh+Gq	TS+Gq	Veh+Gi	TS+Gi
	28678.1	25060.2	40528.1	32003.8	48725.5	30934.7	54393.7			27037.3	20030.5	39326.9	31975	38965.7	23732.2	25881.6
	28493	21689.5	52613.9	21467.5	39407.3	35717.5	55466.5			27638	33532.3	42271	14554.5	38672.8	24286.2	27559.7
	23627	26659.6	49249.9	35021.1	53496.6	23732.9	44385.8			21988	28433.5	40187.3	28518.5	40737.3	29087	29780.6
	30921	29629.6	47433.8	30153.7	48906.7	28103.3	47595.7			23948	36268.3	55471.4	12909.1	37405.8	35893	26929.5
	39291	30251.1	51208.8	29044	33561.8	24961.2	37984.6			39110	36320.9	33951.6	23459.1	33300.1	27826.3	34269.2
	20193	32092	42910	20374.9	43225.4	29438	56265.2			32829	20010	49101	28958.5	54618	32091	28579.1
Figure 7D									Figure 7E
Groups	WT+m	Veh+m	TS+m	Veh+Gq	TS+Gq	Veh+Gi	TS+Gi		Groups	WT+m	Veh+m	TS+m	Veh+Gq	TS+Gq	Veh+Gi	TS+Gi
	112.75	144	69.5	136.5	76.25	137	102.25			132	166.75	76.25	97.75	36	140.75	143.25
	106	133	25.5	151.75	33.5	170.75	36			132	146.75	52.75	117.75	95.25	193.75	116.5
	111	139.75	91.81	121.75	61.75	82.5	37.5			122	127.25	70.1	139	11.75	163.25	123.25
	115	116.5	80.85	121.25	21.25	125	62.25			102	124	82.42	82	36	123.5	72
	158.25	119.5	61.68	116.75	99.75	136	56.5			115	116.25	50.73	157.25	81	117.5	124.25
	127.75	114	62	137.75	83.75	137	40			123	162	58	159	52.5	124.5	116.25
Supplementary Figure 3A									Supplementary Figure 3B
Groups	WT+m	Veh+m	TS+m	Veh+Gq	TS+Gq	Veh+Gi	TS+Gi		Groups	WT+m	Veh+m	TS+m	Veh+Gq	TS+Gq	Veh+Gi	TS+Gi
	200	231	125	208	125	228	82			200	170	90	176	90	157	96
	180	193	81	200	102	145	77			171	247	87	239	85	178	101
	191	202	77	100	127	181	83			192	174	83	187	74	180	80
	179	200	62	180	84	200	97			210	200	99	186	96	212	86
	182	200	95	190	78	161	99			189	200	98	215	110	225	82
	190	178	99	200	99	219	80			192	190	82	158	118	200	99
Supplementary Figure 3C									Supplementary Figure 3D
Groups	WT+m	Veh+m	TS+m	Veh+Gq	TS+Gq	Veh+Gi	TS+Gi		Groups	WT+m	Veh+m	TS+m	Veh+Gq	TS+Gq	Veh+Gi	TS+Gi
	217	290	310	281	249	271	220			281	281	274	230	304	281	323
	277	310	253	271	270	292	275			270	269	344	289	240	273	345
	284	330	283	266	249	280	310			279	329	313	310	294	299	278
	240	252	328	337	319	345	273			301	280	274	318	349	272	282
	338	309	286	311	329	244	274			293	281	260	300	302	310	271
	265	271	258	288	290	274	303			275	271	293	294	282	301	310
Supplementary Figure 4A									Supplementary Figure 4B
Groups	WT+m	Veh+m	TS+m	Veh+Gq	TS+Gq	Veh+Gi	TS+Gi		Groups	WT+m	Veh+m	TS+m	Veh+Gq	TS+Gq	Veh+Gi	TS+Gi
	188	178	99	196	40	145	132			173	165	74	200	104	155	123
	177	176	93	193	61	192	75			139	133	85	122	72	173	123
	184	130	83	166	56	139	82			174	159	52	212	84	99	77
	140	152	68	137	125	145	73			140	165	75	143	92	172	82
	138	109	73	111	131	144	136			148	168	64	200	102	152	93
	165	196	89	188	59	174	46			175	139	124	194	73	136	110
Supplementary Figure 4C									Supplementary Figure 4D
Groups	WT+m	Veh+m	TS+m	Veh+Gq	TS+Gq	Veh+Gi	TS+Gi		Groups	WT+m	Veh+m	TS+m	Veh+Gq	TS+Gq	Veh+Gi	TS+Gi
	288	278	299	296	249	345	332			238	293	274	300	304	320	323
	277	276	293	293	328	292	275			332	333	285	271	293	273	323
	284	330	283	266	249	339	289			279	329	313	310	294	299	278
	340	252	328	337	319	345	273			341	310	274	318	292	272	282
	338	309	286	311	329	244	274			293	281	260	300	302	310	293
	265	296	258	288	290	274	303			275	271	293	294	282	336	310
Supplementary Figure 5A									Supplementary Figure 5B
Groups	WT+m	Veh+m	TS+m	Veh+Gq	TS+Gq	Veh+Gi	TS+Gi		Groups	WT+m	Veh+m	TS+m	Veh+Gq	TS+Gq	Veh+Gi	TS+Gi
	177	200	90	196	88	166	73			187	173	96	195	65	185	100
	195	168	106	210	104	199	95			173	200	103	177	106	186	100
	188	180	100	196	104	169	99			175	160	100	195	112	158	82
	180	195	84	186	71	220	69			160	180	100	200	79	194	60
	198	169	84	170	62	179	69			185	200	111	176	119	160	100
	165	175	92	200	68	172	72			236	177	73	200	98	189	85
Supplementary Figure 5C									Supplementary Figure 5D
Groups	WT+m	Veh+m	TS+m	Veh+Gq	TS+Gq	Veh+Gi	TS+Gi		Groups	WT+m	Veh+m	TS+m	Veh+Gq	TS+Gq	Veh+Gi	TS+Gi
	276	342	297	263	271	291	249			249	273	324	332	286	256	284
	325	244	304	300	288	292	323			320	277	331	256	277	267	273
	267	282	308	283	298	303	255			265	295	312	288	246	256	247
	256	249	259	258	333	250	247			308	275	279	304	279	299	294
	283	350	291	323	310	302	311			253	280	274	269	301	288	256
	298	291	310	290	293	275	259			298	295	310	285	242	260	268
Supplementary Figure 6A									Supplementary Figure 6B
Groups	WT+m	Veh+m	TS+m	Veh+Gq	TS+Gq	Veh+Gi	TS+Gi		Groups	WT+m	Veh+m	TS+m	Veh+Gq	TS+Gq	Veh+Gi	TS+Gi
	147	208	142	177	139	188	124			194	200	93	244	92	193	87
	211	153	84	147	129	204	117			148	186	149	198	103	158	79
	159	174	77	173	91	164	112			169	154	144	223	125	185	67
	149	172	97	143	85	174	74			194	184	98	155	102	174	113
	220	142	82	224	92	177	90			228	193	90	163	82	200	89
	184	184	149	176	82	162	95			149	149	91	200	75	122	95
Supplementary Figure 6C									Supplementary Figure 6D
Groups	WT+m	Veh+m	TS+m	Veh+Gq	TS+Gq	Veh+Gi	TS+Gi		Groups	WT+m	Veh+m	TS+m	Veh+Gq	TS+Gq	Veh+Gi	TS+Gi
	247	308	242	277	267	288	324			294	256	293	288	292	283	297
	311	253	284	246	256	304	331			256	283	249	298	303	258	304
	259	279	277	273	299	269	312			268	259	244	323	250	323	308
	249	274	298	247	288	273	275			276	291	298	255	302	342	249
	320	310	285	332	295	279	280			325	310	290	263	282	333	350
	265	286	256	256	260	301	295			267	271	291	300	275	310	291
